# Supplementary material for: Synthesis, Crystal Structure and Thermoelectric Properties of the Type-I Clathrate Sn38Sb8I8
Source: Nanomaterials (Basel). 2025 Nov 16;15(22):1727. doi: 10.3390/nano15221727 (PMC12655030; doi:10.3390/nano15221727)
Supplement: Supplementary file 1 [file nanomaterials-15-01727-s001.zip]

Archive with 1 entries (1 files):
- nanomaterials-3986754-supplementary.pdf
